# Supplementary material for: Trends in Serum Amylase Levels in People Living with HIV: A Comparison Between INSTI and NNRTI/PI-Based Regimens
Source: Viruses. 2025 Dec 27;18(1):45. doi: 10.3390/v18010045 (PMC12846545; doi:10.3390/v18010045)
Supplement: Supplementary file 1 [file viruses-18-00045-s001.zip]

Archive with 1 entries (1 files):
- viruses-4026584-supplementary.pdf
